# Supplementary material for: Poly(vinyl alcohol)/Plant Extracts Films: Preparation, Surface Characterization and Antibacterial Studies against Gram Positive and Gram Negative Bacteria
Source: Materials (Basel). 2022 Mar 28;15(7):2493. doi: 10.3390/ma15072493 (PMC9000143; doi:10.3390/ma15072493)
Supplement: Supplementary file 1 [file materials-15-02493-s001.zip]

Archive with 1 entries (1 files):
- materials-1611359-supplementary.pdf
